# Supplementary material for: Special Immunization Service: A 14-year experience in Italy
Source: PLoS One. 2018 Apr 12;13(4):e0195881. doi: 10.1371/journal.pone.0195881 (PMC5897009; doi:10.1371/journal.pone.0195881)
Supplement: S1 File — (XLSX) [file pone.0195881.s001.xlsx]

## Sheet: DATI TOT(01.01.16)
Children admitted to vaccination at the SIS-PED									List of abbreviations and codes
Patient Code	Age (years)	Vaccination Date	Vaccine Code	Admission Criteria Code	Specification	Adverse Events	Follow-up		Vaccine Code	1	Measles Mumps Rubella
1	1	2004-12-17	1	Egg Allergy		None	Vaccination plan completed at the Health District			2	Tetanus
2	1	2004-07-23	1	Egg Allergy		None	Vaccination plan completed at the Health District			3	Hexavalent
3	0	2012-12-14	3	Other Reasons	Ollier syndrome	None	Vaccination plan completed at the Health District			4	Pneumococcal
3	0	2012-12-14	4	Other Reasons	Ollier syndrome	None	Vaccination plan completed at the Health District			5	Influenza
4	2	2003-05-07	2	Other Reasons	Administrative order by juvenile court	None	Vaccination plan completed at the Health District			6	Tetanus Diphtheria Pertussis
5	1	2009-04-24	1	Egg Allergy		None	Vaccination plan completed at the Health District			7	Measles Mumps Rubella Varicella
6	1	2002-08-02	1	Egg Allergy		None	Vaccination plan completed at the Health District			8	Human Papillomavirus
7	1	2014-10-17	1	Egg Allergy		None	Vaccination plan completed at the Health District			9	Hepatitis B
8	1	2009-03-06	1	Egg Allergy		None	Vaccination plan completed at the Health District			10	Meningococcal
9	1	2009-10-30	7	Egg Anaphylaxis		None	Vaccination plan completed at the Health District			11	Poliovirus
10	0	2002-08-30	3	I-IgEm-R	Spread rash	None	Vaccination plan completed at the Health District			12	Tetanus Diphtheria
10	1	2003-05-02	3	I-IgEm-R	Spread rash	None	Vaccination plan completed at the Health District			13	Yellow Fever
11	11	2005-06-03	1	Drug Anaphylaxis		None	Vaccination plan continued at the SIS			14	Varicella
12	1	2007-08-31	1	Egg Anaphylaxis		None	Vaccination plan completed at the Health District			15	Measles
13	4	2008-02-15	1	Egg Allergy		None	Vaccination plan completed at the Health District			16	Tetanus Diphtheria Pertussis Poliovirus
14	3	2004-11-26	1	Egg Allergy		None	Vaccination plan completed at the Health District			17	Rabies
15	5	2009-08-07	16	Multiple Allergies		None	Vaccination plan continued at the SIS
15	5	2009-09-25	14	Multiple Allergies		None	Vaccination plan continued at the SIS		Admission criteria code	I-IgEm-R	Immediate, IgE mediated Reaction
16	5	2012-01-20	5	D-R	Urticarial rash	Wheal, itchy and flare reaction 3 hours after the vaccination, treated with antihistamine and hydrocortisone	Vaccination plan continued at the SIS			I-not-IgEm-R	Immediate, not IgE mediated Reaction
16	5	2011-12-09	5	Multiple Allergies		Urticarial rash 6 hours after the vaccination, treated with antihistamine	Vaccination plan continued at the SIS			D-R	Delated Reaction
17	1	2002-03-01	1	Egg Allergy		None	Vaccination plan not completed at the Health District
18	16	2005-11-18	5	I-not-IgEm-R	Vasovagal reactions	None	Vaccination plan continued at the SIS
18	17	2006-11-17	5	I-not-IgEm-R	Vasovagal reactions	None	Vaccination plan continued at the SIS
19	4	2006-11-03	1	Egg Anaphylaxis		None	Vaccination plan completed at the Health District
20	5	2007-07-19	1	I-IgEm-R	Bronchospasm	None	Vaccination plan continued at the SIS
20	5	2007-07-19	6	I-IgEm-R	Bronchospasm	None	Vaccination plan continued at the SIS
21	1	2005-11-11	4	I-IgEm-R	Bronchospasm	None	Vaccination plan completed at the Health District
21	3	2007-07-19	1	I-IgEm-R	Bronchospasm	None	Vaccination plan completed at the Health District
22	0	2013-05-24	3	D-R	Hypotonic hyporesponsive episodes	None	Vaccination plan completed at the Health District
22	0	2013-05-24	4	D-R	Hypotonic hyporesponsive episodes	None	Vaccination plan completed at the Health District
23	0	2012-11-09	3	Other Reasons	Suspected Mast Cell tumor	None	Vaccination plan completed at the Health District
23	0	2012-11-09	4	Other Reasons	Suspected Mast Cell tumor	None	Vaccination plan completed at the Health District
24	1	2004-05-21	12	Other Reasons	Positive family history for allergies	None	Vaccination plan completed at the Health District
24	1	2004-06-25	12	Other Reasons	Positive family history for allergies	None	Vaccination plan completed at the Health District
25	7	2004-05-28	1	Dairy Anaphylaxis		None	Vaccination plan completed at the Health District
26	1	2004-04-02	1	Egg Allergy		None	Vaccination plan completed at the Health District
27	1	2003-04-04	1	Egg Allergy		None	Vaccination plan completed at the Health District
28	1	2003-09-12	1	Egg Allergy		None	Vaccination plan completed at the Health District
29	14	2008-12-12	6	I-IgEm-R	Local rash in the site of injection	None	Vaccination plan completed at the Health District
30	0	2005-09-16	3	Anaphylaxis		None	Vaccination plan completed at the Health District
31	5	2011-05-20	1	Drug Allergy		None	Vaccination plan completed at the Health District
32	1	2004-05-21	1	Egg Allergy		None	Vaccination plan completed at the Health District
33	14	2010-08-13	6	I-IgEm-R	Itchiness and redness in the site of injection	None	Vaccination plan completed at the Health District
33	14	2010-08-13	10	I-IgEm-R	Itchiness and redness in the site of injection	None	Vaccination plan completed at the Health District
34	1	2002-07-05	1	Egg Allergy		None	Vaccination plan continued at the SIS
34	5	2006-06-07	1	Egg Allergy		None	Vaccination plan continued at the SIS
34	5	2006-06-07	6	Egg Allergy		None	Vaccination plan continued at the SIS
35	1	2008-03-14	1	Multiple Allergies		None	Vaccination plan completed at the Health District
36	0	2014-01-21	3	D-R	Hypotonic hyporesponsive episodes	None	Vaccination plan not completed at the Health District
36	0	2014-01-21	4	D-R	Hypotonic hyporesponsive episodes	None	Vaccination plan not completed at the Health District
37	1	2011-01-07	7	Egg Allergy		None	Vaccination plan completed at the Health District
38	1	2009-12-04	7	Egg Allergy		None	Vaccination plan completed at the Health District
39	5	2005-05-13	1	Egg Allergy		None	Vaccination plan completed at the Health District
40	2	2004-01-23	1	Egg Allergy		Hive in the injection site 5 minutes after the vaccination	Vaccination plan completed at the Health District
41	3	2003-09-12	2	Other Reasons	Administrative order by juvenile court	None	Vaccination plan completed at the Health District
42	1	2002-06-21	1	Egg Allergy		None	Vaccination plan completed at the Health District
43	0	2003-06-20	3	Dairy Allergy		None	Vaccination plan completed at the Health District
43	0	2003-09-05	3	Dairy Allergy		None	Vaccination plan completed at the Health District
44	1	2002-07-05	1	Egg Allergy		None	Vaccination plan completed at the Health District
45	0	2005-11-25	3	I-IgEm-R	Spread rash	None	Vaccination plan completed at the Health District
46	2	2004-05-21	1	Egg Allergy		None	Vaccination plan completed at the Health District
47	1	2004-09-17	1	Egg Allergy		None	Vaccination plan completed at the Health District
48	1	2006-06-16	1	Egg Allergy		None	Vaccination plan completed at the Health District
49	1	2005-09-09	1	Egg Allergy		None	Vaccination plan completed at the Health District
50	1	2006-05-12	1	Egg Allergy		None	Vaccination plan completed at the Health District
51	1	2011-07-29	3	Dairy Allergy		None	Vaccination plan continued at the SIS
51	1	2011-07-29	10	Dairy Allergy		None	Vaccination plan continued at the SIS
51	1	2012-04-06	7	Dairy Allergy		None	Vaccination plan continued at the SIS
51	1	2012-06-01	4	Dairy Allergy		None	Vaccination plan continued at the SIS
52	3	2010-03-05	2	Other Reasons	Administrative order by juvenile court	None	Vaccination plan completed at the Health District
53	1	2008-02-01	3	I-IgEm-R	Spread rash	None	Vaccination plan completed at the Health District
54	1	2009-09-11	7	Egg Allergy		None	Vaccination plan completed at the Health District
55	3	2008-07-25	1	Egg Allergy		None	Vaccination plan completed at the Health District
56	1	2012-10-19	7	Dairy Allergy		None	Vaccination plan completed at the Health District
57	1	2007-07-27	1	Egg Allergy		None	Vaccination plan completed at the Health District
58	1	2002-08-02	1	Egg Allergy		None	Vaccination plan completed at the Health District
59	1	2009-03-13	1	Egg Allergy		None	Vaccination plan completed at the Health District
60	1	2004-12-03	4	D-R	High fever	None	Vaccination plan completed at the Health District
60	1	2005-02-25	4	D-R	High fever	None	Vaccination plan completed at the Health District
61	2	2003-05-07	2	Other Reasons	Administrative order by juvenile court	None	Vaccination plan completed at the Health District
62	1	2005-05-20	3	D-R	Febrile seizures	None	Vaccination plan completed at the Health District
63	1	2007-10-12	1	Egg Allergy		None	Vaccination plan completed at the Health District
64	1	2004-06-11	1	Egg Allergy		None	Vaccination plan completed at the Health District
65	1	2002-08-02	1	Egg Allergy		None	Vaccination plan completed at the Health District
66	6	2006-01-20	1	Drug Allergy		None	Vaccination plan completed at the Health District
67	1	2005-08-05	4	I-IgEm-R	Spread rash	None	Vaccination plan completed at the Health District
67	1	2006-01-27	3	I-IgEm-R	Spread rash	None	Vaccination plan completed at the Health District
68	1	2003-01-17	1	Egg Allergy		None	Vaccination plan completed at the Health District
69	0	2011-11-18	3	I-IgEm-R	Bronchospasm	None	Vaccination plan completed at the Health District
69	0	2011-11-18	4	I-IgEm-R	Bronchospasm	None	Vaccination plan completed at the Health District
70	1	2009-10-02	7	Egg Allergy		None	Vaccination plan completed at the Health District
71	8	2004-10-22	1	Egg Allergy		None	Vaccination plan completed at the Health District
72	1	2006-04-21	1	Egg Allergy		None	Vaccination plan completed at the Health District
73	1	2005-11-18	1	Egg Allergy		None	Vaccination plan completed at the Health District
74	1	2010-05-14	7	I-IgEm-R	Urticarial rash and angioedema	None	Vaccination plan continued at the SIS
75	1	2003-10-10	1	Egg Allergy		None	Vaccination plan completed at the Health District
76	11	2009-06-16	8	I-IgEm-R	Urticarial rash	None	Vaccination plan continued at the SIS
76	12	2009-08-14	8	I-IgEm-R	Urticarial rash	None	Vaccination plan continued at the SIS
77	1	2010-08-13	7	D-R	Spread rash	None	Vaccination plan completed at the Health District
77	1	2010-10-15	4	D-R	Spread rash	None	Vaccination plan completed at the Health District
78	0	2009-04-10	3	D-R	Facial rash	None	Vaccination plan completed at the Health District
78	0	2009-05-22	4	D-R	Facial rash	None	Vaccination plan completed at the Health District
79	1	2002-08-30	1	Egg Allergy		None	Vaccination plan completed at the Health District
80	11	2002-03-08	9	Multiple Allergies		None	Vaccination plan continued at the SIS
80	11	2002-04-26	9	Multiple Allergies		None	Vaccination plan continued at the SIS
80	17	2008-01-11	10	Multiple Allergies		None	Vaccination plan continued at the SIS
81	0	2002-04-19	3	Other Reasons	Haemophilia	None	Vaccination plan completed at the Health District
81	1	2002-08-30	1	Other Reasons	Haemophilia	None	Vaccination plan completed at the Health District
81	2	2003-10-17	11	Other Reasons	Haemophilia	None	Vaccination plan completed at the Health District
82	0	2013-02-15	3	Other Reasons	Sleep apnea	None	Vaccination plan completed at the Health District
82	0	2013-02-15	4	Other Reasons	Sleep apnea	None	Vaccination plan completed at the Health District
83	0	2005-10-24	3	I-not-IgEm-R	Hypotonic hyporesponsive episodes	None	Vaccination plan completed at the Health District
84	1	2003-01-31	1	Egg Allergy		None	Vaccination plan completed at the Health District
85	1	2011-05-13	7	Egg Allergy		None	Vaccination plan continued at the SIS
86	1	2006-10-20	1	Egg Allergy		None	Vaccination plan completed at the Health District
87	1	2004-04-30	1	Egg Allergy		None	Vaccination plan completed at the Health District
88	0	2010-06-18	3	Dairy Anaphylaxis		None	Vaccination plan continued at the SIS
88	0	2010-07-09	4	Dairy Anaphylaxis		None	Vaccination plan continued at the SIS
88	0	2010-10-15	3	Dairy Anaphylaxis		None	Vaccination plan continued at the SIS
88	0	2010-10-15	4	Dairy Anaphylaxis		None	Vaccination plan continued at the SIS
88	1	2011-06-17	7	Dairy Anaphylaxis		None	Vaccination plan continued at the SIS
88	1	2011-07-29	4	Dairy Anaphylaxis		None	Vaccination plan continued at the SIS
88	1	2011-07-29	10	Dairy Anaphylaxis		None	Vaccination plan continued at the SIS
89	1	2006-03-03	1	Other Reasons	Positive family history for allergies	2 hives (4 and 6cm) in the injection site with hyperaemic alone 30 minutes after the vaccination, treated with antihistamine	Vaccination plan completed at the Health District
90	8	2006-03-03	1	Egg Allergy		None	Vaccination plan completed at the Health District
91	0	2009-03-06	3	I-IgEm-R	Facial rash	None	Vaccination plan completed at the Health District
91	0	2009-05-22	4	I-IgEm-R	Facial rash	None	Vaccination plan completed at the Health District
92	1	2015-04-07	1	Egg Allergy		None	Vaccination plan continued at the SIS
93	14	2009-02-06	10	Multiple Anaphylaxis		None	Vaccination plan continued at the SIS
93	14	2009-02-06	12	Multiple Anaphylaxis		None	Vaccination plan continued at the SIS
94	3	2005-04-08	1	Egg Allergy		None	Vaccination plan completed at the Health District
95	1	2012-04-06	7	Egg Allergy		Red itchy spots in the chest 1 hour after the vaccination, treated with antihistamine	Vaccination plan completed at the Health District
96	12	2006-01-13	1	Egg Anaphylaxis		None	Vaccination plan completed at the Health District
97	6	2007-02-09	12	I-not-IgEm-R	Vasovagal reactions	None	Vaccination plan continued at the SIS
97	14	2014-09-23	6	D-R	Febrile seizures	None	Vaccination plan continued at the SIS
97	14	2014-09-23	10	D-R	Febrile seizures	None	Vaccination plan continued at the SIS
98	13	2005-10-07	1	Multiple Allergies		None	Vaccination plan completed at the Health District
99	9	2008-03-07	6	Egg Anaphylaxis		None	Vaccination plan not completed at the Health District
99	9	2008-03-07	10	Egg Anaphylaxis		None	Vaccination plan not completed at the Health District
100	4	2005-11-25	1	Egg Allergy		None	Vaccination plan completed at the Health District
101	14	2009-05-15	10	I-IgEm-R	Syncope	None	Vaccination plan continued at the SIS
101	14	2009-07-03	6	I-IgEm-R	Syncope	None	Vaccination plan continued at the SIS
102	2	2009-07-24	7	Egg Allergy		None	Vaccination plan completed at the Health District
103	14	2009-02-27	6	I-IgEm-R	Local redness and swelling	None	Vaccination plan completed at the Health District
104	1	2009-04-10	3	Other Reasons	Beta-oxidase deficiency	None	Vaccination plan completed at the Health District
104	1	2009-04-24	10	Other Reasons	Beta-oxidase deficiency	None	Vaccination plan completed at the Health District
104	2	2009-10-09	4	Other Reasons	Beta-oxidase deficiency	None	Vaccination plan completed at the Health District
104	2	2009-10-09	5	Other Reasons	Beta-oxidase deficiency	None	Vaccination plan completed at the Health District
105	14	2014-07-22	3	I-IgEm-R	Facial and hand swelling	None	Vaccination plan completed at the Health District
105	14	2014-09-16	4	I-IgEm-R	Facial and hand swelling	None	Vaccination plan completed at the Health District
106	1	2003-04-14	1	Egg Allergy		None	Vaccination plan completed at the Health District
107	2	2013-07-05	1	D-R	Spread rash	None	Vaccination plan continued at the SIS
107	2	2013-07-05	14	D-R	Spread rash	None	Vaccination plan continued at the SIS
108	1	2009-08-14	7	Multiple Allergies		None	Vaccination plan completed at the Health District
109	1	2013-07-05	3	D-R	Local swelling	None	Vaccination plan completed at the Health District
109	1	2013-08-23	4	D-R	Local swelling	None	Vaccination plan completed at the Health District
110	1	2007-07-27	1	Multiple Allergies		None	Vaccination plan completed at the Health District
111	5	2004-07-23	1	Egg Allergy		None	Vaccination plan completed at the Health District
112	0	2009-07-31	13	Egg Allergy		None	Vaccination plan completed at the Health District
113	3	2005-09-02	2	Other Reasons	Administrative order by juvenile court	None	Vaccination plan completed at the Health District
114	2	2013-08-16	10	D-R	Febrile seizures	None	Vaccination plan completed at the Health District
114	2	2013-10-11	1	D-R	Febrile seizures	None	Vaccination plan completed at the Health District
114	2	2013-10-11	14	D-R	Febrile seizures	None	Vaccination plan completed at the Health District
114	2	2013-12-06	3	D-R	Febrile seizures	None	Vaccination plan completed at the Health District
115	1	2003-11-21	1	D-R	Local swelling	None	Vaccination plan completed at the Health District
115	2	2004-09-24	11	D-R	Local swelling	None	Vaccination plan completed at the Health District
116	1	2003-05-09	1	Multiple Allergies		None	Vaccination plan completed at the Health District
117	9	2005-03-04	1	Anaphylaxis		None	Vaccination plan completed at the Health District
118	0	2009-09-18	3	D-R	Local rash	None	Vaccination plan completed at the Health District
118	0	2009-10-02	4	D-R	Local rash	None	Vaccination plan completed at the Health District
119	1	2013-05-24	1	Egg Allergy		None	Vaccination plan continued at the SIS
119	1	2013-05-24	14	Egg Allergy		None	Vaccination plan continued at the SIS
120	7	2011-10-07	7	Dairy Anaphylaxis		None	Vaccination plan completed at the Health District
121	0	2014-07-08	3	I-IgEm-R	Spread rash	None	Vaccination plan completed at the Health District
121	0	2014-07-08	4	I-IgEm-R	Spread rash	None	Vaccination plan completed at the Health District
122	5	2009-04-03	1	Egg Allergy		None	Vaccination plan completed at the Health District
123	1	2010-01-15	7	Egg Allergy		None	Vaccination plan completed at the Health District
124	5	2005-07-29	1	Multiple Allergies		None	Vaccination plan completed at the Health District
124	5	2005-07-29	6	Multiple Allergies		None	Vaccination plan completed at the Health District
125	5	2009-09-18	6	D-R	Angioedema	None	Vaccination plan continued at the SIS
126	2	2002-10-11	1	Egg Allergy		None	Vaccination plan completed at the Health District
127	14	2010-11-26	6	Multiple Allergies		None	Vaccination plan continued at the SIS
128	14	2009-11-12	6	Egg Allergy		None	Vaccination plan completed at the Health District
129	5	2005-11-18	6	Anaphylaxis		None	Vaccination plan completed at the Health District
130	10	2005-04-22	1	Drug Allergy		None	Vaccination plan completed at the Health District
131	0	2014-05-13	3	Other Reasons	History of ALTE	None	Vaccination plan not completed at the Health District
131	0	2014-05-13	4	Other Reasons	History of ALTE	None	Vaccination plan not completed at the Health District
131	0	2014-07-08	3	Other Reasons	History of ALTE	None	Vaccination plan not completed at the Health District
131	0	2014-07-08	4	Other Reasons	History of ALTE	None	Vaccination plan not completed at the Health District
132	10	2005-11-07	5	Multiple Allergies		None	Vaccination plan continued at the SIS
132	11	2006-10-20	5	Multiple Allergies		None	Vaccination plan continued at the SIS
133	1	2004-01-09	3	Other Reasons	Suspected AE to drugs	None	Vaccination plan not completed at the Health District
133	1	2004-06-18	3	Other Reasons	Suspected AE to drugs	None	Vaccination plan not completed at the Health District
133	2	2005-05-13	3	Other Reasons	Suspected AE to drugs	None	Vaccination plan not completed at the Health District
134	3	2011-01-28	7	Egg Allergy		None	Vaccination plan completed at the Health District
135	5	2009-10-02	7	Multiple Allergies		None	Vaccination plan continued at the SIS
135	5	2009-10-02	11	Multiple Allergies		None	Vaccination plan continued at the SIS
136	11	2005-04-15	1	Drug Allergy		None	Vaccination plan completed at the Health District
137	5	2011-10-21	7	Drug Allergy		None	Vaccination plan continued at the SIS
137	5	2011-10-21	16	Drug Allergy		None	Vaccination plan continued at the SIS
138	1	2006-05-12	1	Egg Allergy		None	Vaccination plan completed at the Health District
139	1	2003-01-13	1	Egg Allergy		None	Vaccination plan completed at the Health District
140	2	2010-07-16	7	Egg Allergy		None	Vaccination plan completed at the Health District
141	1	2010-01-08	7	Egg Allergy		None	Vaccination plan completed at the Health District
142	1	2003-04-11	1	Drug Allergy		None	Vaccination plan completed at the Health District
143	1	2007-03-02	3	D-R	Drowsiness	Fever and cutaneous reaction 4 hours after the vaccination	Vaccination plan continued at the SIS
143	6	2012-07-27	10	D-R	Spread rash	None	Vaccination plan continued at the SIS
143	6	2012-07-27	16	D-R	Spread rash	None	Vaccination plan continued at the SIS
144	1	2009-04-10	1	D-R	Urticarial rash	None	Vaccination plan continued at the SIS
144	1	2009-05-15	4	D-R	Urticarial rash	None	Vaccination plan continued at the SIS
144	1	2009-05-15	14	D-R	Urticarial rash	None	Vaccination plan continued at the SIS
144	5	2013-03-08	7	D-R	Urticarial rash	None	Vaccination plan continued at the SIS
144	5	2013-03-08	16	D-R	Urticarial rash	None	Vaccination plan continued at the SIS
145	1	2006-05-12	3	I-IgEm-R	Respiratory symptoms	None	Vaccination plan completed at the Health District
146	1	2002-04-12	3	I-IgEm-R	Facial rash	None	Vaccination plan completed at the Health District
147	6	2009-07-03	6	Other Reasons	Recurrent fainting	None	Vaccination plan continued at the SIS
147	6	2009-08-07	10	Other Reasons	Recurrent fainting	None	Vaccination plan continued at the SIS
148	1	2002-07-05	1	Egg Allergy		None	Vaccination plan completed at the Health District
149	8	2005-04-15	1	Egg Allergy		None	Vaccination plan completed at the Health District
150	0	2005-03-04	3	I-not-IgEm-R	Hypotonic hyporesponsive episodes	None	Vaccination plan completed at the Health District
151	0	2003-10-24	3	D-R	Hypotonic hyporesponsive episodes	None	Vaccination plan completed at the Health District
152	1	2004-02-06	1	Egg Allergy		None	Vaccination plan completed at the Health District
153	11	2015-12-29	8	D-R	Febrile seizures	Fainting	Vaccination plan continued at the SIS
154	3	2005-05-27	2	Other Reasons	Administrative order by juvenile court	None	Vaccination plan completed at the Health District
155	1	2006-04-21	1	Egg Allergy		None	Vaccination plan completed at the Health District
156	1	2015-01-09	4	D-R	Febrile seizures	None	Vaccination plan completed at the Health District
156	1	2015-01-20	3	D-R	Febrile seizures	None	Vaccination plan completed at the Health District
157	5	2012-02-24	2	Other Reasons	Administrative order by juvenile court	None	Vaccination plan completed at the Health District
158	1	2004-06-11	1	Egg Allergy		None	Vaccination plan completed at the Health District
159	0	2004-01-23	3	D-R	Local swelling	None	Vaccination plan completed at the Health District
160	16	2009-11-19	8	D-R	Febrile seizures	None	Vaccination plan continued at the SIS
161	1	2005-08-05	3	D-R	Local swelling	None	Vaccination plan completed at the Health District
162	3	2009-09-25	2	Other Reasons	Administrative order by juvenile court	None	Vaccination plan completed at the Health District
163	1	2007-11-16	1	Egg Allergy		None	Vaccination plan completed at the Health District
164	5	2009-07-31	7	Egg Allergy		None	Vaccination plan completed at the Health District
165	1	2014-12-09	1	Egg Allergy		None	Vaccination plan completed at the Health District
166	6	2011-12-09	10	I-IgEm-R	Malaise and vomiting	None	Vaccination plan completed at the Health District
167	1	2010-01-08	7	Egg Allergy		None	Vaccination plan completed at the Health District
168	11	2004-03-05	1	Egg Allergy		None	Vaccination plan completed at the Health District
169	1	2003-04-04	1	D-R	Local swelling	None	Vaccination plan completed at the Health District
169	1	2003-07-04	3	D-R	Local swelling	None	Vaccination plan completed at the Health District
170	11	2006-06-09	1	Multiple Allergies		None	Vaccination plan completed at the Health District
171	3	2006-06-09	1	Multiple Allergies		None	Vaccination plan completed at the Health District
172	14	2009-08-07	1	Multiple Allergies		None	Vaccination plan continued at the SIS
173	1	2003-12-12	1	Egg Allergy		None	Vaccination plan completed at the Health District
174	0	2005-08-05	3	D-R	Febrile seizures	None	Vaccination plan completed at the Health District
175	11	2005-06-03	1	Egg Anaphylaxis		None	Vaccination plan completed at the Health District
176	6	2010-11-26	1	Egg Allergy		None	Vaccination plan completed at the Health District
177	1	2008-01-18	1	Egg Allergy		None	Vaccination plan completed at the Health District
178	0	2010-01-15	3	Dairy Anaphylaxis		None	Vaccination plan completed at the Health District
178	0	2010-01-29	4	Dairy Anaphylaxis		None	Vaccination plan completed at the Health District
179	1	2013-09-26	7	Egg Allergy		None	Vaccination plan completed at the Health District
180	2	2003-01-10	11	I-not-IgEm-R	Hypotonic hyporesponsive episodes	None	Vaccination plan completed at the Health District
181	1	2010-12-17	7	Egg Allergy		None	Vaccination plan completed at the Health District
182	0	2008-03-14	3	D-R	Febrile seizures	None	Vaccination plan not completed at the Health District
182	1	2008-05-23	4	D-R	Febrile seizures	None	Vaccination plan not completed at the Health District
183	11	2005-04-22	1	Egg Allergy		None	Vaccination plan completed at the Health District
184	1	2005-06-10	1	Egg Anaphylaxis		None	Vaccination plan continued at the SIS
184	5	2009-01-31	7	Egg Anaphylaxis		None	Vaccination plan continued at the SIS
185	2	2009-07-31	7	Egg Allergy		None	Vaccination plan completed at the Health District
186	1	2005-05-13	1	Egg Allergy		None	Vaccination plan completed at the Health District
187	1	2009-07-24	7	Egg Allergy		None	Vaccination plan completed at the Health District
188	2	2003-07-04	11	Multiple Allergies		None	Vaccination plan completed at the Health District
189	1	2002-08-23	1	Egg Allergy		None	Vaccination plan completed at the Health District
190	1	2002-10-04	1	Egg Allergy		None	Vaccination plan completed at the Health District
191	8	2010-05-14	7	Other Reasons	Positive family history for AE after vaccination	None	Vaccination plan continued at the SIS
191	8	2010-05-14	9	Other Reasons	Positive family history for AE after vaccination	None	Vaccination plan continued at the SIS
192	1	2009-01-16	3	Other Reasons	Positive family history for AE after vaccination	None	Vaccination plan continued at the SIS
192	1	2009-01-16	10	Other Reasons	Positive family history for AE after vaccination	None	Vaccination plan continued at the SIS
192	1	2009-02-20	1	Other Reasons	Positive family history for AE after vaccination	None	Vaccination plan continued at the SIS
192	1	2009-02-20	14	Other Reasons	Positive family history for AE after vaccination	None	Vaccination plan continued at the SIS
192	1	2009-03-20	4	Other Reasons	Positive family history for AE after vaccination	None	Vaccination plan continued at the SIS
193	0	2009-05-29	3	Other Reasons	Positive family history for AE after vaccination	None	Vaccination plan continued at the SIS
193	0	2009-05-29	4	Other Reasons	Positive family history for AE after vaccination	None	Vaccination plan continued at the SIS
193	1	2010-05-14	3	Other Reasons	Positive family history for AE after vaccination	None	Vaccination plan continued at the SIS
193	1	2010-05-14	4	Other Reasons	Positive family history for AE after vaccination	None	Vaccination plan continued at the SIS
193	1	2010-05-28	7	Other Reasons	Positive family history for AE after vaccination	None	Vaccination plan continued at the SIS
193	1	2010-06-18	10	Other Reasons	Positive family history for AE after vaccination	None	Vaccination plan continued at the SIS
194	0	2014-10-03	3	I-not-IgEm-R	Hypotonic hyporesponsive episodes	None	Vaccination plan not completed at the Health District
194	0	2014-11-11	4	I-not-IgEm-R	Hypotonic hyporesponsive episodes	None	Vaccination plan not completed at the Health District
195	1	2002-06-21	1	Egg Allergy		None	Vaccination plan continued at the SIS
195	8	2009-11-02	5	Egg Allergy		None	Vaccination plan continued at the SIS
195	9	2010-11-04	5	Egg Allergy		None	Vaccination plan continued at the SIS
195	11	2012-11-01	5	Egg Allergy		None	Vaccination plan continued at the SIS
196	0	2012-10-12	3	D-R	Hypotonic hyporesponsive episodes	None	Vaccination plan continued at the SIS
196	0	2012-10-12	4	D-R	Hypotonic hyporesponsive episodes	None	Vaccination plan continued at the SIS
196	1	2013-08-16	3	D-R	Hypotonic hyporesponsive episodes	None	Vaccination plan continued at the SIS
196	1	2013-08-16	10	D-R	Hypotonic hyporesponsive episodes	None	Vaccination plan continued at the SIS
196	1	2013-10-11	1	D-R	Hypotonic hyporesponsive episodes	None	Vaccination plan continued at the SIS
196	1	2013-10-11	14	D-R	Hypotonic hyporesponsive episodes	None	Vaccination plan continued at the SIS
197	2	2003-09-12	2	Other Reasons	Administrative order by juvenile court	None	Vaccination plan completed at the Health District
198	10	2013-10-11	1	Egg Anaphylaxis		None	Vaccination plan completed at the Health District
199	0	2006-10-06	3	Other Reasons	Reaction after insect bite	None	Vaccination plan completed at the Health District
199	0	2006-12-01	3	Other Reasons	Reaction after insect bite	None	Vaccination plan completed at the Health District
199	1	2007-09-14	7	Other Reasons	Reaction after insect bite	None	Vaccination plan completed at the Health District
200	5	2014-09-23	7	Other Reasons	Recurrent fainting	None	Vaccination plan continued at the SIS
200	5	2014-09-23	16	Other Reasons	Recurrent fainting	None	Vaccination plan continued at the SIS
201	8	2004-11-05	1	Drug Allergy		None	Vaccination plan completed at the Health District
202	3	2009-09-25	2	Other Reasons	Administrative order by juvenile court	None	Vaccination plan not completed at the Health District
202	3	2010-01-22	2	Other Reasons	Administrative order by juvenile court	None	Vaccination plan not completed at the Health District
203	0	2004-06-16	3	Other Reasons	Parents' concerns	None	Vaccination plan completed at the Health District
204	1	2013-02-15	7	Egg Allergy		None	Vaccination plan completed at the Health District
205	0	2010-07-16	3	Dairy Anaphylaxis		None	Vaccination plan completed at the Health District
205	0	2010-07-16	4	Dairy Anaphylaxis		None	Vaccination plan completed at the Health District
206	0	2009-10-30	7	Egg Anaphylaxis		None	Vaccination plan completed at the Health District
207	4	2009-07-24	2	Other Reasons	Administrative order by juvenile court	None	Vaccination plan completed at the Health District
208	9	2014-05-27	1	Multiple Allergies		None	Vaccination plan completed at the Health District
209	0	2015-12-22	3	I-IgEm-R	Spread rash to the limbs	None	Vaccination plan continued at the SIS
209	0	2015-12-29	4	I-IgEm-R	Spread rash to the limbs	None	Vaccination plan continued at the SIS
210	5	2007-03-16	6	Multiple Allergies		None	Vaccination plan completed at the Health District
211	2	2002-08-09	1	Egg Allergy		None	Vaccination plan completed at the Health District
212	0	2014-05-13	3	I-IgEm-R	Spread rash	None	Vaccination plan completed at the Health District
212	0	2014-05-27	4	I-IgEm-R	Spread rash	None	Vaccination plan completed at the Health District
213	5	2005-01-28	1	Multiple Anaphylaxis		None	Vaccination plan completed at the Health District
214	3	2007-09-21	2	Other Reasons	Administrative order by juvenile court	None	Vaccination plan completed at the Health District
215	3	2010-03-05	2	Other Reasons	Administrative order by juvenile court	None	Vaccination plan completed at the Health District
216	3	2008-11-14	5	Egg Allergy		None	Vaccination plan completed at the Health District
216	3	2008-12-12	5	Egg Allergy		None	Vaccination plan completed at the Health District
216	3	2009-10-16	5	Egg Allergy		None	Vaccination plan completed at the Health District
217	1	2011-05-20	7	Egg Anaphylaxis		None	Vaccination plan completed at the Health District
218	5	2004-10-01	1	I-IgEm-R	Malaise	None	Vaccination plan completed at the Health District
219	5	2008-12-19	1	Egg Allergy		None	Vaccination plan completed at the Health District
220	1	2003-10-10	1	Egg Allergy		None	Vaccination plan completed at the Health District
221	3	2010-03-05	2	Other Reasons	Administrative order by juvenile court	None	Vaccination plan completed at the Health District
222	5	2012-09-14	1	Egg Allergy		None	Vaccination plan continued at the SIS
223	0	2002-07-05	3	I-IgEm-R	Itchiness and redness in the site of injection	Erythema in the injection site, facial rash spread to the trunk and limbs 5 minutes after the vaccination, treated with antihistamine	Vaccination plan continued at the SIS
223	1	2003-01-10	1	I-IgEm-R	Itchiness and redness in the site of injection, spread rash	None	Vaccination plan continued at the SIS
223	2	2003-09-05	11	I-IgEm-R	Itchiness and redness in the site of injection, spread rash	None	Vaccination plan continued at the SIS
223	11	2012-10-19	8	I-IgEm-R	Itchiness and redness in the site of injection, spread rash	None	Vaccination plan continued at the SIS
223	11	2012-12-28	8	I-IgEm-R	Itchiness and redness in the site of injection, spread rash	None	Vaccination plan continued at the SIS
224	1	2002-06-07	1	Egg Allergy		None	Vaccination plan completed at the Health District
225	2	2007-03-06	1	Egg Allergy		None	Vaccination plan completed at the Health District
225	2	2007-04-13	14	Egg Allergy		None	Vaccination plan completed at the Health District
226	4	2007-03-16	11	Multiple Anaphylaxis		None	Vaccination plan completed at the Health District
227	1	2009-09-25	10	D-R	Febrile seizures	None	Vaccination plan completed at the Health District
228	13	2005-11-11	1	Multiple Allergies		None	Vaccination plan continued at the SIS
229	11	2008-06-11	10	I-IgEm-R	Spread rash	None	Vaccination plan completed at the Health District
230	2	2002-12-06	1	Egg Allergy		None	Vaccination plan completed at the Health District
231	1	2006-09-29	1	Egg Allergy		Abdominal pain associated with two surges of diarrhoea, spontaneously resolved 6 hours after the vaccination	Vaccination plan completed at the Health District
232	4	2012-01-27	2	Other Reasons	Administrative order by juvenile court	None	Vaccination plan completed at the Health District
233	1	2003-12-05	3	D-R	Local swelling	None	Vaccination plan completed at the Health District
234	5	2012-12-21	7	Egg Allergy		None	Vaccination plan continued at the SIS
235	2	2006-12-15	1	Egg Allergy		None	Vaccination plan completed at the Health District
236	1	2003-04-11	1	Egg Allergy		None	Vaccination plan completed at the Health District
237	0	2011-01-28	4	D-R	Spread rash	None	Vaccination plan completed at the Health District
237	0	2011-01-28	3	D-R	Spread rash	None	Vaccination plan completed at the Health District
238	1	2005-09-02	1	Egg Allergy		None	Vaccination plan completed at the Health District
239	1	2012-08-03	13	Egg Allergy		None	Vaccination plan continued at the SIS
240	1	2003-09-05	3	Other Reasons	Epilepsy	None	Vaccination plan completed at the Health District
241	1	2008-06-27	1	Egg Allergy		None	Vaccination plan completed at the Health District
242	1	2013-05-03	1	Egg Allergy		None	Vaccination plan continued at the SIS
242	1	2013-05-03	14	Egg Allergy		None	Vaccination plan continued at the SIS
243	1	2004-04-30	1	Anaphylaxis		None	Vaccination plan continued at the SIS
243	5	2008-03-14	1	Anaphylaxis		None	Vaccination plan continued at the SIS
243	5	2008-03-14	6	Anaphylaxis		None	Vaccination plan continued at the SIS
244	14	2004-10-22	1	Other Reasons	History of Guillain-Barrè syndrome	None	Vaccination plan continued at the SIS
245	1	2008-04-17	1	Egg Allergy		None	Vaccination plan completed at the Health District
246	1	2010-06-11	7	I-IgEm-R	Spread rash	Marbling skin in the trunk and limbs 5 minutes after the vaccination	Vaccination plan completed at the Health District
247	1	2012-02-10	7	I-IgEm-R	Urticarial rash	Hyperaemic slicks 2 hours after the vaccination, treated with antihistamine	Vaccination plan completed at the Health District
248	3	2010-03-05	2	Multiple Allergies		None	Vaccination plan completed at the Health District
248	3	2010-05-28	2	Multiple Allergies		None	Vaccination plan completed at the Health District
249	11	2011-09-23	8	I-IgEm-R	Syncope	None	Vaccination plan continued at the SIS
250	1	2002-03-01	3	D-R	High fever	None	Vaccination plan completed at the Health District
251	2	2012-06-29	7	Egg Allergy		None	Vaccination plan continued at the SIS
252	7	2006-04-07	1	Egg Anaphylaxis		Bronchospasm 2 hours after the vaccination, treated with inhaled salbutamol and beclomethasone plus oral prednisone	Vaccination plan continued at the SIS
253	8	2005-02-11	1	Egg Allergy		None	Vaccination plan completed at the Health District
254	14	2013-08-16	6	I-IgEm-R	Syncope	None	Vaccination plan continued at the SIS
255	1	2008-05-23	3	Other Reasons	Fever of unknown origin	None	Vaccination plan completed at the Health District
255	1	2008-07-08	1	Other Reasons	Fever of unknown origin	None	Vaccination plan completed at the Health District
255	1	2008-10-31	10	Other Reasons	Fever of unknown origin	None	Vaccination plan completed at the Health District
255	1	2009-01-02	14	Other Reasons	Fever of unknown origin	None	Vaccination plan completed at the Health District
255	2	2009-05-29	4	Other Reasons	Fever of unknown origin	None	Vaccination plan completed at the Health District
256	0	2003-02-07	3	Multiple Allergies		None	Vaccination plan completed at the Health District
257	1	2002-11-08	5	Egg Allergy		None	Vaccination plan completed at the Health District
258	6	2005-04-29	6	D-R	Spread rash	None	Vaccination plan completed at the Health District
259	5	2004-10-22	1	Egg Allergy		None	Vaccination plan completed at the Health District
260	6	2009-01-09	1	Egg Allergy		None	Vaccination plan completed at the Health District
261	2	2011-09-23	7	I-IgEm-R	Urticarial rash	None	Vaccination plan completed at the Health District
262	4	2011-09-23	2	Other Reasons	Administrative order by juvenile court	None	Vaccination plan completed at the Health District
263	1	2003-06-27	1	Egg Allergy		None	Vaccination plan completed at the Health District
264	6	2015-10-20	7	Egg Allergy		None	Vaccination plan completed at the Health District
265	15	2009-12-04	8	D-R	Irritability	None	Vaccination plan completed at the Health District
266	8	2009-11-19	1	Multiple Allergies		None	Vaccination plan continued at the SIS
266	14	2015-11-03	10	Multiple Allergies		None	Vaccination plan continued at the SIS
267	5	2008-04-11	1	Egg Allergy		None	Vaccination plan completed at the Health District
268	1	2004-09-03	1	Egg Allergy		None	Vaccination plan completed at the Health District
269	3	2009-09-25	2	Other Reasons	Administrative order by juvenile court	None	Vaccination plan completed at the Health District
270	2	2003-01-13	1	Egg Allergy		None	Vaccination plan completed at the Health District
271	6	2008-03-21	1	Egg Allergy		None	Vaccination plan completed at the Health District
272	0	2005-09-16	3	Dairy Allergy		None	Vaccination plan completed at the Health District
273	2	2004-01-30	2	Other Reasons	Administrative order by juvenile court	None	Vaccination plan completed at the Health District
274	0	2008-10-31	3	Other Reasons	Muscular dystrophy	None	Vaccination plan continued at the SIS
274	0	2008-11-07	4	Other Reasons	Muscular dystrophy	None	Vaccination plan continued at the SIS
274	1	2009-11-06	5	Other Reasons	Muscular dystrophy	None	Vaccination plan continued at the SIS
274	1	2009-11-06	5	Other Reasons	Muscular dystrophy	None	Vaccination plan continued at the SIS
274	1	2009-12-04	5	Other Reasons	Muscular dystrophy	None	Vaccination plan continued at the SIS
274	1	2009-12-04	5	Other Reasons	Muscular dystrophy	None	Vaccination plan continued at the SIS
274	2	2010-01-29	3	Other Reasons	Muscular dystrophy	None	Vaccination plan continued at the SIS
274	2	2010-01-29	4	Other Reasons	Muscular dystrophy	None	Vaccination plan continued at the SIS
274	2	2010-03-05	7	Other Reasons	Muscular dystrophy	None	Vaccination plan continued at the SIS
274	2	2010-11-30	5	Other Reasons	Muscular dystrophy	None	Vaccination plan continued at the SIS
274	3	2011-02-04	4	Other Reasons	Muscular dystrophy	None	Vaccination plan continued at the SIS
274	3	2011-11-18	5	Other Reasons	Muscular dystrophy	None	Vaccination plan continued at the SIS
274	4	2012-11-16	5	Other Reasons	Muscular dystrophy	None	Vaccination plan continued at the SIS
274	5	2013-12-03	5	Other Reasons	Muscular dystrophy	None	Vaccination plan continued at the SIS
274	6	2014-03-21	7	Other Reasons	Muscular dystrophy	None	Vaccination plan continued at the SIS
274	6	2014-03-21	16	Other Reasons	Muscular dystrophy	None	Vaccination plan continued at the SIS
274	6	2014-11-21	5	Other Reasons	Muscular dystrophy	None	Vaccination plan continued at the SIS
274	6	2014-11-21	10	Other Reasons	Muscular dystrophy	None	Vaccination plan continued at the SIS
274	7	2015-11-17	5	Other Reasons	Muscular dystrophy	None	Vaccination plan continued at the SIS
275	0	2003-07-18	3	D-R	Febrile seizures	None	Vaccination plan completed at the Health District
275	1	2004-03-19	3	D-R	Febrile seizures	None	Vaccination plan completed at the Health District
275	1	2004-10-24	1	D-R	Febrile seizures	None	Vaccination plan completed at the Health District
275	2	2005-09-09	11	D-R	Febrile seizures	None	Vaccination plan completed at the Health District
276	2	2006-08-26	1	Egg Allergy		None	Vaccination plan completed at the Health District
277	3	2012-01-27	7	Egg Anaphylaxis		None	Vaccination plan completed at the Health District
278	1	2007-07-27	1	Egg Allergy		None	Vaccination plan completed at the Health District
279	1	2004-06-04	1	Egg Allergy		None	Vaccination plan completed at the Health District
280	2	2005-11-04	1	Other Reasons	Mastocytosis	None	Vaccination plan completed at the Health District
281	1	2010-03-05	3	D-R	Spread rash	None	Vaccination plan completed at the Health District
281	1	2010-03-26	4	D-R	Spread rash	None	Vaccination plan completed at the Health District
282	1	2007-08-31	1	Egg Allergy		None	Vaccination plan completed at the Health District
283	1	2007-10-12	1	Egg Allergy		None	Vaccination plan completed at the Health District
284	3	2004-12-03	1	Egg Allergy		None	Vaccination plan completed at the Health District
285	0	2003-06-20	3	I-IgEm-R	Swelling and stiffness of the legs	None	Vaccination plan completed at the Health District
286	2	2006-01-20	1	Egg Anaphylaxis		None	Vaccination plan completed at the Health District
287	1	2005-11-04	1	Egg Allergy		None	Vaccination plan completed at the Health District
287	1	2005-12-02	3	Egg Allergy		None	Vaccination plan completed at the Health District
288	0	2005-05-20	3	Dairy Anaphylaxis		None	Vaccination plan completed at the Health District
289	0	2008-02-15	3	Dairy Anaphylaxis		None	Vaccination plan not completed at the Health District
289	0	2008-05-02	3	Dairy Anaphylaxis		None	Vaccination plan not completed at the Health District
289	1	2009-05-15	1	Dairy Anaphylaxis		None	Vaccination plan not completed at the Health District
290	0	2011-10-21	3	Other Reasons	Positive family history for allergies	None	Vaccination plan continued at the SIS
290	0	2011-10-21	4	Other Reasons	Positive family history for allergies	None	Vaccination plan continued at the SIS
290	0	2011-12-09	3	Other Reasons	Positive family history for allergies	None	Vaccination plan continued at the SIS
290	0	2011-12-09	4	Other Reasons	Positive family history for allergies	None	Vaccination plan continued at the SIS
290	1	2012-11-15	4	Other Reasons	Positive family history for allergies	None	Vaccination plan continued at the SIS
290	1	2012-11-15	5	Other Reasons	Positive family history for allergies	None	Vaccination plan continued at the SIS
290	1	2012-12-28	4	Other Reasons	Positive family history for allergies	None	Vaccination plan continued at the SIS
290	1	2013-01-11	5	Other Reasons	Positive family history for allergies	None	Vaccination plan continued at the SIS
290	1	2013-03-08	7	Other Reasons	Positive family history for allergies	None	Vaccination plan continued at the SIS
290	2	2013-11-26	5	Other Reasons	Positive family history for allergies	None	Vaccination plan continued at the SIS
290	3	2014-11-18	5	Other Reasons	Positive family history for allergies	None	Vaccination plan continued at the SIS
291	1	2008-09-26	1	Multiple Allergies		None	Vaccination plan continued at the SIS
291	2	2008-11-28	4	Multiple Allergies		None	Vaccination plan continued at the SIS
291	2	2009-01-09	12	Multiple Allergies		None	Vaccination plan continued at the SIS
291	2	2009-01-30	9	Multiple Allergies		None	Vaccination plan continued at the SIS
291	2	2009-04-03	10	Multiple Allergies		None	Vaccination plan continued at the SIS
291	2	2009-10-09	5	Multiple Allergies		None	Vaccination plan continued at the SIS
291	2	2009-11-19	5	Multiple Allergies		None	Vaccination plan continued at the SIS
291	3	2010-01-29	5	Multiple Allergies		None	Vaccination plan continued at the SIS
291	3	2010-04-09	11	Multiple Allergies		None	Vaccination plan continued at the SIS
291	4	2010-11-26	5	Multiple Allergies		None	Vaccination plan continued at the SIS
291	4	2011-10-21	4	Multiple Allergies		None	Vaccination plan continued at the SIS
291	4	2011-11-11	5	Multiple Allergies		None	Vaccination plan continued at the SIS
291	5	2012-03-23	11	Multiple Allergies		None	Vaccination plan continued at the SIS
291	5	2012-09-28	14	Multiple Allergies		None	Vaccination plan continued at the SIS
291	5	2012-11-15	5	Multiple Allergies		None	Vaccination plan continued at the SIS
291	7	2013-11-26	5	Multiple Allergies		None	Vaccination plan continued at the SIS
291	7	2014-11-07	5	Multiple Allergies		None	Vaccination plan continued at the SIS
292	3	2012-11-16	5	I-IgEm-R	Bronchospasm	None	Vaccination plan continued at the SIS
293	11	2005-06-24	1	Egg Allergy		None	Vaccination plan completed at the Health District
294	1	2009-07-03	3	I-IgEm-R	Spread rash	None	Vaccination plan completed at the Health District
294	1	2009-08-14	10	I-IgEm-R	Spread rash	None	Vaccination plan completed at the Health District
294	1	2010-04-02	4	I-IgEm-R	Spread rash	None	Vaccination plan completed at the Health District
295	1	2008-06-20	1	Egg Allergy		None	Vaccination plan completed at the Health District
296	2	2008-01-18	1	Egg Allergy		None	Vaccination plan completed at the Health District
297	14	2006-03-31	1	Drug Allergy		None	Vaccination plan completed at the Health District
298	3	2009-05-29	2	Other Reasons	Administrative order by juvenile court	None	Vaccination plan completed at the Health District
299	2	2005-09-02	6	Other Reasons	Administrative order by juvenile court	None	Vaccination plan completed at the Health District
300	3	2009-06-19	2	Other Reasons	Administrative order by juvenile court	None	Vaccination plan completed at the Health District
301	7	2009-10-30	5	I-IgEm-R	Swelling and redness in the site of injection	Hive of 4cm 2 hours after the vaccination, 7cm after 4 hours, treated with antihistamine and prednisone	Vaccination plan continued at the SIS
302	5	2014-05-27	1	Multiple Allergies		None	Vaccination plan continued at the SIS
303	2	2011-07-29	1	Egg Allergy		None	Vaccination plan continued at the SIS
304	4	2004-11-19	5	Other Reasons	Epileptic encephalopathy	None	Vaccination plan continued at the SIS
304	5	2005-11-03	5	Other Reasons	Epileptic encephalopathy	None	Vaccination plan continued at the SIS
304	6	2006-11-03	5	Other Reasons	Epileptic encephalopathy	None	Vaccination plan continued at the SIS
305	2	2002-11-15	1	Egg Allergy		None	Vaccination plan not completed at the Health District
305	6	2006-09-07	1	Egg Allergy		None	Vaccination plan not completed at the Health District
306	3	2008-04-11	1	Egg Allergy		None	Vaccination plan completed at the Health District
307	1	2002-11-08	1	Egg Allergy		None	Vaccination plan completed at the Health District
308	0	2006-04-20	3	Dairy Anaphylaxis		None	Vaccination plan completed at the Health District
309	8	2004-10-01	1	Drug Allergy		None	Vaccination plan completed at the Health District
310	5	2006-12-01	1	Egg Allergy		None	Vaccination plan completed at the Health District
311	1	2002-06-07	1	Egg Allergy		None	Vaccination plan completed at the Health District
312	11	2002-10-11	9	Multiple Allergies		None	Vaccination plan continued at the SIS
312	11	2002-10-11	15	Multiple Allergies		None	Vaccination plan continued at the SIS
312	11	2003-03-14	9	Multiple Allergies		None	Vaccination plan continued at the SIS
312	12	2003-10-24	9	Multiple Allergies		None	Vaccination plan continued at the SIS
313	6	2007-04-13	1	Anaphylaxis		None	Vaccination plan continued at the SIS
313	6	2007-05-04	6	Anaphylaxis		None	Vaccination plan continued at the SIS
313	14	2015-04-28	16	Anaphylaxis		None	Vaccination plan continued at the SIS
313	14	2015-05-26	10	Anaphylaxis		None	Vaccination plan continued at the SIS
314	1	2004-12-03	1	Egg Allergy		None	Vaccination plan completed at the Health District
314	1	2004-12-03	3	Egg Allergy		None	Vaccination plan completed at the Health District
315	1	2011-11-18	3	D-R	Urticarial rash	None	Vaccination plan continued at the SIS
315	1	2011-11-18	10	D-R	Urticarial rash	None	Vaccination plan continued at the SIS
316	0	2007-09-21	3	I-not-IgEm-R	Hypotonic hyporesponsive episodes	None	Vaccination plan completed at the Health District
316	0	2007-09-21	4	I-not-IgEm-R	Hypotonic hyporesponsive episodes	None	Vaccination plan completed at the Health District
317	1	2007-11-23	3	I-not-IgEm-R	Hypotonic hyporesponsive episodes	None	Vaccination plan not completed at the Health District
317	1	2008-02-01	10	I-not-IgEm-R	Hypotonic hyporesponsive episodes	None	Vaccination plan not completed at the Health District
318	14	2015-11-03	10	D-R	Loss of consciousness	None	Vaccination plan continued at the SIS
318	14	2015-12-01	1	D-R	Loss of consciousness	None	Vaccination plan continued at the SIS
318	14	2015-12-29	16	D-R	Loss of consciousness	None	Vaccination plan continued at the SIS
319	2	2003-10-31	1	Egg Allergy		None	Vaccination plan completed at the Health District
320	1	2010-02-26	7	Egg Allergy		None	Vaccination plan completed at the Health District
321	1	2003-09-12	1	Egg Allergy		None	Vaccination plan completed at the Health District
321	11	2013-08-23	8	I-IgEm-R	Spread rash	None	Vaccination plan completed at the Health District
322	5	2009-06-16	10	I-IgEm-R	Spread rash	None	Vaccination plan completed at the Health District
323	15	2006-02-03	1	Multiple Allergies		None	Vaccination plan continued at the SIS
324	3	2012-06-12	13	Egg Allergy		None	Vaccination plan completed at the Health District
325	2	2003-10-10	1	Egg Allergy		None	Vaccination plan continued at the SIS
325	8	2009-01-23	6	Egg Allergy		None	Vaccination plan continued at the SIS
325	8	2009-01-23	10	Egg Allergy		None	Vaccination plan continued at the SIS
326	1	2003-07-04	3	I-IgEm-R	Swelling and redness of the legs	None	Vaccination plan completed at the Health District
327	4	2002-11-14	5	Egg Allergy		None	Vaccination plan completed at the Health District
327	4	2002-12-13	5	Egg Allergy		None	Vaccination plan completed at the Health District
328	1	2004-03-26	1	Egg Allergy		None	Vaccination plan completed at the Health District
329	1	2008-03-07	1	Egg Allergy		None	Vaccination plan completed at the Health District
330	1	2007-09-14	1	Dairy Anaphylaxis		None	Vaccination plan completed at the Health District
331	1	2004-12-10	1	Egg Allergy		None	Vaccination plan completed at the Health District
332	0	2006-05-19	3	Dairy Anaphylaxis		None	Vaccination plan completed at the Health District
333	6	2004-11-05	1	Egg Allergy		None	Vaccination plan completed at the Health District
334	1	2002-07-12	1	Egg Allergy		None	Vaccination plan completed at the Health District
335	0	2007-09-14	3	D-R	Spread rash	None	Vaccination plan completed at the Health District
335	0	2007-09-14	4	D-R	Spread rash	None	Vaccination plan completed at the Health District
336	3	2005-04-08	3	D-R	Irritability and drowsiness	None	Vaccination plan completed at the Health District
337	1	2009-01-09	1	Egg Allergy		None	Vaccination plan completed at the Health District
338	0	2006-02-17	3	D-R	Hypotonic hyporesponsive episodes	None	Vaccination plan completed at the Health District
339	1	2007-10-12	1	Egg Allergy		None	Vaccination plan completed at the Health District
340	1	2007-06-11	1	Egg Allergy		None	Vaccination plan completed at the Health District
341	3	2004-03-05	11	Dairy Anaphylaxis		None	Vaccination plan completed at the Health District
342	2	2003-05-16	1	Egg Allergy		None	Vaccination plan completed at the Health District
343	1	2009-03-06	3	I-IgEm-R	Spread rash	None	Vaccination plan completed at the Health District
343	1	2009-06-05	4	I-IgEm-R	Spread rash	None	Vaccination plan completed at the Health District
344	5	2010-04-09	1	Multiple Allergies		None	Vaccination plan continued at the SIS
344	5	2010-04-09	11	Multiple Allergies		None	Vaccination plan continued at the SIS
345	0	2006-09-29	3	Other Reasons	Thrombocytopenia	None	Vaccination plan completed at the Health District
345	0	2006-09-29	4	Other Reasons	Thrombocytopenia	None	Vaccination plan completed at the Health District
346	0	2005-01-14	3	Dairy Anaphylaxis		None	Vaccination plan completed at the Health District
347	1	2005-01-28	1	Dairy Anaphylaxis		Facial dermatitis the day after the vaccination, lasted 3 days	Vaccination plan completed at the Health District
348	1	2010-07-09	7	Egg Allergy		None	Vaccination plan completed at the Health District
349	0	2008-12-19	3	I-not-IgEm-R	Hypotonic hyporesponsive episodes	None	Vaccination plan completed at the Health District
349	0	2009-01-02	4	I-not-IgEm-R	Hypotonic hyporesponsive episodes	None	Vaccination plan completed at the Health District
350	1	2007-08-27	1	D-R	Hypotonic hyporesponsive episodes	None	Vaccination plan completed at the Health District
351	4	2009-08-21	2	Other Reasons	Administrative order by juvenile court	None	Vaccination plan completed at the Health District
352	0	2003-06-06	3	I-IgEm-R	Swelling, stiffness, and redness in the site of injection	Irritability, persistent crying, pallor lasting 10 minutes and mild redness in the injection site 4 hours after the vaccination, treated with paracetamol and antihistamine	Vaccination plan completed at the Health District
353	1	2009-01-16	1	Other Reasons	Citrullinemia	None	Vaccination plan completed at the Health District
354	3	2006-11-17	5	Egg Allergy		None	Vaccination plan completed at the Health District
355	1	2005-02-11	1	Egg Allergy		None	Vaccination plan completed at the Health District
356	0	2010-01-15	3	I-not-IgEm-R	Hypotonic hyporesponsive episodes	None	Vaccination plan completed at the Health District
356	0	2010-01-22	4	I-not-IgEm-R	Hypotonic hyporesponsive episodes	None	Vaccination plan completed at the Health District
357	1	2002-04-12	1	Egg Allergy		None	Vaccination plan completed at the Health District
358	0	2015-06-16	3	D-R	Spread rash	None	Vaccination plan completed at the Health District
358	0	2015-06-23	4	D-R	Spread rash	None	Vaccination plan completed at the Health District
359	0	2005-11-03	3	Egg Anaphylaxis		None	Vaccination plan completed at the Health District
359	1	2007-02-16	3	Egg Anaphylaxis		None	Vaccination plan completed at the Health District
359	1	2007-06-11	14	Egg Anaphylaxis		None	Vaccination plan completed at the Health District
359	1	2007-10-05	3	Egg Anaphylaxis		None	Vaccination plan completed at the Health District
359	2	2008-06-20	1	Egg Anaphylaxis		None	Vaccination plan completed at the Health District
Children returned to the Health District
Patient Code	Follow-up
360	Vaccination plan completed at the Health District
361	Vaccination plan not completed at the Health District
362	Vaccination plan completed at the Health District
363	Vaccination plan completed at the Health District
364	Vaccination plan completed at the Health District
365	Vaccination plan not completed at the Health District
366	Vaccination plan completed at the Health District
367	Vaccination plan not completed at the Health District
368	Vaccination plan not completed at the Health District
369	Vaccination plan completed at the Health District
370	Vaccination plan completed at the Health District
371	Vaccination plan completed at the Health District
372	Vaccination plan not completed at the Health District
373	Vaccination plan completed at the Health District
374	Vaccination plan not completed at the Health District
375	Vaccination plan completed at the Health District
376	Vaccination plan completed at the Health District
377	Vaccination plan not completed at the Health District
378	Vaccination plan not completed at the Health District
379	Vaccination plan not completed at the Health District
380	Vaccination plan completed at the Health District
381	Vaccination plan completed at the Health District
382	Vaccination plan completed at the Health District
383	Vaccination plan completed at the Health District
384	Vaccination plan not completed at the Health District
385	Vaccination plan not completed at the Health District
386	Vaccination plan completed at the Health District
387	Vaccination plan not completed at the Health District
388	Vaccination plan completed at the Health District
389	Vaccination plan not completed at the Health District
390	Vaccination plan completed at the Health District
391	Vaccination plan completed at the Health District
392	Vaccination plan not completed at the Health District
393	Vaccination plan not completed at the Health District
394	Vaccination plan not completed at the Health District
395	Vaccination plan completed at the Health District
396	Vaccination plan completed at the Health District
397	Vaccination plan completed at the Health District
398	Vaccination plan not completed at the Health District
399	Vaccination plan not completed at the Health District
400	Vaccination plan completed at the Health District
401	Vaccination plan completed at the Health District
402	Vaccination plan not completed at the Health District
403	Vaccination plan completed at the Health District
404	Vaccination plan not completed at the Health District
405	Vaccination plan suspended
406	Vaccination plan suspended
407	Vaccination plan suspended
408	Vaccination plan suspended
409	Vaccination plan suspended
410	Vaccination plan suspended
411	Vaccination plan suspended
412	Vaccination plan suspended
413	Vaccination plan suspended
414	Vaccination plan suspended
415	Vaccination plan suspended
416	Vaccination plan suspended
417	Vaccination plan suspended
